# Supplementary material for: In Vitro and In Vivo Validation of GATA-3 Suppression for Induction of Adipogenesis and Improving Insulin Sensitivity
Source: Int J Mol Sci. 2022 Sep 22;23(19):11142. doi: 10.3390/ijms231911142 (PMC9569927; doi:10.3390/ijms231911142)
Supplement: Supplementary file 1 [file ijms-23-11142-s001.zip]

Archive with 1 entries (1 files):
- ijms-1874664-supplementary.pdf
